# Supplementary material for: Proteasome dysfunction triggers activation of SKN-1A/Nrf1 by the aspartic protease DDI-1
Source: eLife. 2016 Aug 16;5:e17721. doi: 10.7554/eLife.17721 (PMC4987142; doi:10.7554/eLife.17721)
Supplement: Supplementary file 1. — Contains 4 Supplementary tables: Table 1. C. elegans strains used in this study. Table 2. CRISPR guide RNA constructs and repair template sequences. Table 3. Constructs used to generate miniMos transgenics. Table 4. Evidence used in identification of EMS-induced mutations that cause failure to activate rpt-3::gfp expression. DOI: http://dx.doi.org/10.7554/eLife.17721.014 [file elife-17721-supp1.xlsx]

## Sheet: Supplementary Table 1
	Strain	Genotype	Source	Outcrossed	Notes
	N2	+	CGC
	BC15003	dpy-5(e907) I; sEx15003	CGC		rpt-3::gfp
	GR2183	mgIs72 II	EMS integration	3x	rpt-3::gfp integrated array
	GR2184	pbs-5(mg502) I; mgIs72 II	EMS screen	7x	rpt-3::gfp constitutive activation
	GR2188	pbs-5(mg502) I; mgIs72 II; ddi-1(mg542) IV	EMS screen	1x	rpt-3::gfp failure to activate
	GR2189	pbs-5(mg502) I; mgIs72 II; ddi-1(mg543) IV	EMS screen	1x	rpt-3::gfp failure to activate
	GR2190	pbs-5(mg502) I; mgIs72 II; ddi-1(mg544) IV	EMS screen	1x	rpt-3::gfp failure to activate
	GR2191	pbs-5(mg502) I; mgIs72 II; ddi-1(mg555) IV	EMS screen	1x	rpt-3::gfp failure to activate
	GR2192	pbs-5(mg502) I; mgIs72 II; ddi-1(mg557) IV	EMS screen	1x	rpt-3::gfp failure to activate
	GR2193	pbs-5(mg502) I; mgIs72 II; ddi-1(mg563) IV	EMS screen	1x	rpt-3::gfp failure to activate
	GR2210	pbs-5(mg502) I; mgIs72 II; ddi-1(mg571) IV	cross		rpt-3::gfp failure to activate
	GR2208	pbs-5(mg502) I; mgIs72 II; ddi-1(mg572) IV	cross		rpt-3::gfp failure to activate
	GR2185	png-1(mg561) pbs-5(mg502) I; mgIs72 II	EMS screen	0x	rpt-3::gfp failure to activate
	GR2195	png-1(mg564) pbs-5(mg502) I; mgIs72 II	EMS screen	2x	rpt-3::gfp failure to activate
	GR2206	png-1(ok1654) pbs-5(mg502) I; mgIs72 II	cross		rpt-3::gfp failure to activate
	GR2216	pbs-5(mg502) I; mgIs72 II; sel-1(mg547) V	EMS screen	2x	rpt-3::gfp failure to activate
	GR2186	pbs-5(mg502) I; mgIs72 II; sel-1(mg565) V	EMS screen	0x	rpt-3::gfp failure to activate
	GR2187	pbs-5(mg502) I; mgIs72 II; sel-1(mg567) V	EMS screen	0x	rpt-3::gfp failure to activate
	GR2220	pbs-5(mg502) I; mgIs72 II; sel-9(mg550) V	EMS screen	1x	rpt-3::gfp failure to activate
	GR2200	ddi-1(mg542) IV	cross	2x
	GR2201	mgIs72 II; ddi-1(mg542) IV	cross	2x
	OU6	png-1(cy9) I; cyIs4	CGC	3x
	RB1452	png-1(ok1654) I	CGC	0x
	GR2236	png-1(ok1654) I; mgIs72 II	cross	1x
	GR2214	sel-1(mg547) V	cross	2x
	GR2215	mgIs72 II; sel-1(mg547) V	cross	2x
	GR2232	sel-9(mg550) V	cross	1x
	GR2194	sel-11(tm1743) V	Mitani	0x
	GR2207	mgIs72 II; sel-11(tm1743) V	cross	1x
	GR2202	ddi-1(mg571) IV	CRISPR	0x	ddi-1 deletion; pha-1ts co-CRISPR
	GR2203	ddi-1(mg572) IV	CRISPR	0x	ddi-1 active site; pha-1ts co-CRISPR
	GR2204	ddi-1(mg573)[HA::ddi-1] IV	CRISPR	0x	HA tagged ddi-1; pha-1ts co-CRISPR
	GR2209	mgIs72 II; ddi-1(mg572) IV	cross	1x
	GR2211	mgIs72 II; ddi-1(mg571) IV	cross	1x
	GR2197	mgIs72 II; skn-1(mg570) IV	CRISPR	0x	skn-1a; pha-1ts co-CRISPR
	GR2196	mgIs72 II; skn-1(mg568) IV	CRISPR	0x	skn-1a; pha-1ts co-CRISPR
	GR2219	skn-1(mg570) IV; mgTi1	cross
	GR2221	unc-119(ed3) III; skn-1(zu67) IV; mgTi1	cross
	EU1	skn-1(zu67) IV/nT1[unc-?(n754) let-?](IV;V)	CGC
	GR2222	ddi-1(mg571) IV; sel-11(tm1743) V	cross
	GR2198	mgTi1 I; unc-119(ed3) III	miniMos	0x	rpl-28::skn-1a::gfp::tbb-2
	GR2224	mgTi1 I; unc-119(ed3) III; sel-11(tm1743) V	cross		rpl-28::skn-1a::gfp::tbb-2
	GR2228	mgTi1 I; unc-119(ed3) III; sel-1(mg547) V	cross		rpl-28::skn-1a::gfp::tbb-2
	GR2234	png-1(ok1654) mgTi1 I; unc-119(ed3) III	cross		rpl-28::skn-1a::gfp::tbb-2
	GR2237	mgTi1 I; unc-119(ed3) III; ddi-1(mg571) IV	cross		rpl-28::skn-1a::gfp::tbb-2
	GR2238	mgTi1 I; unc-119(ed3) III; ddi-1(mg572) IV	cross		rpl-28::skn-1a::gfp::tbb-2
	GR2199	mgTi2 I; unc-119(ed3) III	miniMos	0x	rpl-28::skn-1a[∆DBD]::gfp::tbb-2
	GR2217	ddi-1(mg571) IV; mgTi2	cross		rpl-28::skn-1a[∆DBD]::gfp::tbb-2
	GR2218	ddi-1(mg572) IV; mgTi2	cross		rpl-28::skn-1a[∆DBD]::gfp::tbb-2
	GR2223	sel-11(tm1743) V; mgTi2	cross		rpl-28::skn-1a[∆DBD]::gfp::tbb-2
	GR2229	unc-119(ed3) III; sel-1(mg547) V; mgTi2	cross		rpl-28::skn-1a[∆DBD]::gfp::tbb-2
	GR2212	unc-119(ed3) III; mgTi4	miniMos	0x	rpl-28::ha::skn-1a::gfp::tbb-2
	GR2213	unc-119(ed3) III; mgTi5	miniMos	0x	rpl-28::ha::skn-1a::gfp::tbb-2
	GR2227	unc-119(ed3) III; sel-11(tm1743) V; mgTi4	cross		rpl-28::ha::skn-1a::gfp::tbb-2
	GR2230	unc-119(ed3) III; sel-1(mg547) V; mgTi4	cross		rpl-28::ha::skn-1a::gfp::tbb-2
	GR2231	png-1(ok1654) I; unc-119(ed3) III; mgTi4	cross		rpl-28::ha::skn-1a::gfp::tbb-2
	GR2225	unc-119(ed3) III; ddi-1(mg571) IV; mgTi5	cross		rpl-28::ha::skn-1a::gfp::tbb-2
	GR2226	unc-119(ed3) III; ddi-1(mg572) IV; mgTi5	cross		rpl-28::ha::skn-1a::gfp::tbb-2
	GR2205	unc-119(ed3) III; mgTi3[GFP::ddi-1]	miniMos		ddi-1::gfp::ddi-1::tbb-2
	GR2233	unc-119(ed3) III; mgTi3[GFP::ddi-1]; skn-1a(mg570) IV	cross		ddi-1::gfp::ddi-1::tbb-2
	GR2235	unc-119(ed3) III; ddi-1(mg571) IV; mgTi3[GFP::ddi-1]	cross		ddi-1::gfp::ddi-1::tbb-2
	GR2239	unc-119(ed3) III; ddi-1(mg571) IV; mgTi6	miniMos		ddi-1::gfp::ddi-1[D261N]::tbb-2
	GR2240	unc-119(ed3) III; ddi-1(mg571) IV; mgTi7	miniMos		ddi-1::gfp::ddi-1[∆N]::tbb-2
	GR2241	unc-119(ed3) III; ddi-1(mg571) IV; mgTi8	miniMos		ddi-1::gfp::ddi-1[∆C]::tbb-2
	GR2245	skn-1(mg570) IV	cross	1x
	GR2242	skn-1(mg576) ddi-1(mg571) IV	CRISPR	0x	mg576 is identical to mg570; dpy-10 co-CRISPR
	GR2243	skn-1(mg577) ddi-1(mg571) IV; sel-11(tm1743) V	CRISPR	0x	mg577 is identical to mg570; dpy-10 co-CRISPR
	GR2244	unc-119(ed3) III; mgTi9	miniMos	0x	rpl-28::HA::skn-1a[∆TM]::GFP::tbb-2
	Supplementary Table 1. C. elegans strains used in this study

## Sheet: Supplementary Table 2
	Plasmid (pJW1285 backbone)	Guide sequence	Target
	pNL219	TAATCCAGTCAGTCGATGGG	skn-1a exon 1
	pNL220	TGGATTGAGGTGTTGGACGA	skn-1a exon 2
	pNL227	GTGAGCGTAGCCGTTAACGA	ddi-1 N-terminus
	pNL228	GTCAAAGCTTTCATTGATTC	ddi-1 active site
	pNL243	GCTACCATAGGCACCACGAG	dpy-10
	pJW1285	ATGAATAACTTGATGAACAT	pha-1ts
	Repair oligo	Sequence	Comment
	NL794	AACTTCAATACGGCAAGATGAGAATGACTGGAAACCGTACCGCATGCGGTGCCTATGGTAGCGGAGCTTCACATGGCTTCAGACCAACAG	dpy-10(cn64)
	NL802	AAATGGTGTTCCAGTCAAAGCTTTCATTaacTCTgctGCTCAAAAATCGATCATGTCAAT	ddi-1 active site D261N G263A
	NL825	ATGTCTTTCCAAGTGAGCGTAGCCGTaAAtGATtacccataTgatgtCccGgattacgctCCATTCCAAAAGAAAAGTGTTACACCAAA	ddi-1 HA tag near N-terminus
	NL790	ttctcacaggatctatcataatccagtcagtcgATGTAATGATCATCACGCCGTCAGCGA	skn-1a G2STOP (exon 1)
	NL791	ACTGATTTTGGTGATCAGTTCAtgactTCGTCCAACACCTCAATCCAATCATCGTCATAC	skn-1a P62STOP (exon 2)
	JW1899	CAAAATACGAATCGAAGACTCAAAAAGAGTATGCTGTATGATTACAGATGTTCATCAAGTTATTCATAAATCATTGATAG	pha-1ts rescue
	Supplementary Table 2. CRISPR guide RNA constructs and repair template sequences.

## Sheet: Supplementary Table 3
	Plasmid	Construct	Backbone	Notes
	pNL225	rpl-28::skn-1a::GFP::tbb-2	pNL43	rpl-28 promoter-driven expression of SKN-1A with C-terminal GFP tag
	pNL226	rpl-28::skn-1a[∆DBD]::GFP::tbb-2	pNL43	rpl-28 promoter-driven expression of truncated SKN-1A lacking DNA binding domain, with C-terminal GFP tag
	pNL240	rpl-28::HA::skn-1a::GFP::tbb-2	pNL43	rpl-28 promoter-driven expression of SKN-1A with N-terminal HA tag and C-terminal GFP tag
	pNL242	rpl-28::skn-1c::GFP::tbb-2	pNL43	rpl-28 promoter-driven expression of SKN-1C with C-terminal GFP tag
	pNL195	rpl-28::skn-1c[∆DBD]::GFP::tbb-2	pNL43	rpl-28 promoter-driven expression of truncated SKN-1C lacking DNA binding domain, with C-terminal GFP tag
	pNL261	rpl-28::HA::skn-1a[∆TM]::GFP::tbb-2	pNL43	rpl-28 promoter-driven expression of SKM-1 lacking transmembrane domain (amino acids 39-59) with N-terminal HA tag and C-terminal GFP tag
	pNL232	ddi-1::gfp::ddi-1::tbb-2	pNL43	ddi-1 promoter-driven expression of DDI-1 with N-terminal GFP tag
	pNL253	ddi-1::gfp::ddi-1[D261N]::tbb-2	pNL43	ddi-1 promoter-driven expression of DDI-1 D261N mutant with N-terminal GFP tag
	pNL254	ddi-1::gfp::ddi-1[∆N]::tbb-2	pNL43	ddi-1 promoter-driven expression of truncated DDI-1 (∆80 N-terminal residues) with N-terminal GFP tag
	pNL255	ddi-1::gfp::ddi-1[∆C]::tbb-2	pNL43	ddi-1 promoter-driven expression of truncated DDI-1 (∆30 C-terminal residues) with N-terminal GFP tag
	Supplementary Table 3. Constructs used to generate miniMos transgenics.

## Sheet: Supplementary Table 4
		allele	causative gene	effect	multiple alleles from screen	linkage (deep sequencing)	linkage (classical)	independent allele phenocopy	comments
		mg563	ddi-1	L245F	Yes	Yes	N.D.	Yes
		mg555	ddi-1	C277S	Yes	Yes	N.D.	Yes
		mg544	ddi-1	G293R	Yes	Yes	N.D.	Yes
		mg542	ddi-1	R350STOP	Yes	Yes	Yes	Yes
		mg543	ddi-1	M244I	Yes	Yes	N.D.	Yes
		mg557	ddi-1	L334F	Yes	Yes	N.D.	Yes
		mg565	sel-1	G594E	Yes	N.D.	N.D.	N.D.	Same residue as ar29 and ar23
		mg567	sel-1	A522T	Yes	N.D.	N.D.	N.D.
		mg547	sel-1	splice site	Yes	Yes	Yes	N.D.
		mg550	sel-9	S140F	No	N.D.	Yes	N.D.
		mg561	png-1	G498R	Yes	N.D.	N.D.	Yes
		mg564	png-1	splice site	Yes	Yes	Yes	Yes
		N.D. - Not determined
		Supplementary Table 4. Evidence used in identification of EMS-induced mutations that cause failure to activate rpt-3::gfp expression.
